# Supplementary material for: The Fairy Chemical Imidazole-4-carboxamide Inhibits the Expression of Axl, PD-L1, and PD-L2 and Improves Response to Cisplatin in Melanoma
Source: Cells. 2022 Jan 22;11(3):374. doi: 10.3390/cells11030374 (PMC8834508; doi:10.3390/cells11030374)
Supplement: Supplementary file 1 [file cells-11-00374-s001.zip]

Archive with 1 entries (1 files):
- cells-1549038-supplementary.pdf
